# Supplementary material for: Crude Oil Exposure During Gametogenesis in the Batch-Spawning Atlantic Cod (Gadus morhua): Effects on Gametes and Maternally Exposed Offspring Development
Source: Arch Environ Contam Toxicol. 2026 Jan 12;90(1):4. doi: 10.1007/s00244-025-01170-5 (PMC12795962; doi:10.1007/s00244-025-01170-5)
Supplement: Supplementary file 2 — Supplementary Material 2 [file 244_2025_1170_MOESM2_ESM.xlsx]

## Sheet: Table S5 Legend
Supplementary Information for
Crude oil exposure during gametogenesis in the batch-spawning Atlantic cod (Gadus morhua): Effects on gametes and maternally exposed offspring development
Claudia Erharta,*, Jasmine Nahrganga, Mari Egeness Creeseb, Paul Dubourga, Marianne Frantzenc, Bjørn Henrik Hansenb, Øyvind Johannes Hansend, James P. Meadore, Elisa Michona,1, Derrick Kwame Odeia, Velmurugu Puvanendrand, Lisbet Sørensenb,2
a Department of Arctic and Marine Biology, UiT-The Arctic University of Norway, 9037 Tromsø, Norway
b Climate and Environment, SINTEF Ocean AS, 7010 Trondheim, Norway
c Akvaplan-niva, Fram Centre, 9296 Tromsø, Norway
d Production Biology, Nofima, 9019 Tromsø, Norway
e Department of Environmental and Occupational Health Sciences, School of Public Health, University of Washington, Seattle, WA 98105 USA
1 Institut des sciences de la mer, Université du Québec à Rimouski, Rimouski, Québec G5L 3A1, Canada
2 Department of Chemistry, Norwegian University of Science and Technology (NTNU), 7491 Trondheim, Norway
* Corresponding author: claudia.erhart@uit.no
Table S5 Adult_F0 Summary of F-statistic for the somatic measurements of parental fish
Table S5 ELS Model estimates from best-fit models for early life stages endpoints
Table S5 Sperm Model estimates from best-fit models for sperm viability parameters

## Sheet: Adult_F0
Predictors	Response parameter: Weight
	F statistics	p-value
Treatment	F(1,30) = 0.04	0.835
Sex	F(1,30) = 0.87	0.358
Predictors	Response parameter: Length
	F statistics	p-value
Treatment	F(1,30) = 0.10	0.756
Sex	F(1,30) = 0.12	0.733
Predictors	Response parameter: K
	F statistics	p-value
Treatment	F(1,30) = 0.00	0.993
Sex	F(1,30) = 0.86	0.361
Predictors	Response parameter: HSI
	F statistics	p-value
Treatment	F(1,29) = 0.80	0.379
Sex	F(1,29) = 29.71	< 0.001
Predictors	Response parameter: GSI
	F statistics	p-value
Treatment	F(1,29) = 0.83	0.37
Sex	F(1,29) = 52.74	< 0.001

## Sheet: ELS
Predictors	Response parameter: Egg diameter
	regression coefficient (SE)	95% CI	df, t-value, p-value
fixed effects
Intercept	1.593 (0.022)	[1.547, 1.639]	32.09, 70.87, < 0.001
Treatment (exposed)	-0.104 (0.022)	[-0.150, -0.058]	17.34, -4.74, < 0.001
Time	0.003 (0.000)	[-0.004, -0.002]	17.14, -8.10, < 0.001
Treatment (exposed):Time
random effects
Female (n = 16) standard deviation	0.046
Batch (n = 22) standard deviation	0.012
Replicate (n = 63) standard deviation	0.01
Residual standard deviation	0.03
Predictors	Response parameter: Hatching success
	regression coefficient (SE)		z-value, p-value
fixed effects
Intercept	-1.763 (0.335)		-5.27, < 0.001
Treatment (exposed)	-1.046 (0.451)		-2.32, 0.021
Smooth terms			edf1, Chi.sq, p-value
s(Time): Treatment (control)			2.355, 7.96, 0.035
s(Time): Treatment (exposed)			1.000, 20.71, < 0.001
s(Female)			0.000, 17.00, 0.858
s(Female, Batch)			18.34, 227.6, < 0.001
Parameter Beta regression	35.9
1 effective degrees of freedom
Predictors	Response parameter: log(Cardiac rate)
	regression coefficient (SE)	95% CI	df, t-value, p-value
fixed effects
Intercept	3.913 (0.105)	[3.692, 4.133]	17.00, 37.42, < .001
Treatment (exposed)	0.058 (0.049)	[-0.045,0.161]	17.18, 1.19, 0.249
Time	0.070 (0.031)	[-0.001,0.009]	16.91, 1.54, 0.141
random effects
Female (n = 14) standard deviation	0.000
Batch (n = 20) standard deviation	0.084
Replicate (n = 55) standard deviation	0.043
Residual standard deviation	0.117
Predictors	Response parameter: Arrhythmia
	regression coefficient (SE)		t-value, p-value
fixed effects
Intercept	4.400 (0.090)		48.77, < 0.001
Treatment (exposed)	0.188 (0.172)		1.09, 0.276
Smooth terms			edf1, F-value, p-value
s(Time)			4.647, 19.28, < 0.001
s(Female)			0.008, 0.00, 0.513
s(Female, Batch)			2.103, 0.16, 0.281
s(Female, Batch, Replicate)			11.668, 0.30, 0.076
1 effective degrees of freedom
Predictors	Response parameter: Larval length
	regression coefficient (SE)	95% CI	df, t-value, p-value
fixed effects
Intercept	4.157 (0.045)	[4.063, 4.251]	22.71, 91.82, < .001
Treatment (exposed)	-0.045 (0.061)	[-0.172,0.083]	18.39, -0.74, 0.470
Stage (2)	0.070 (0.031)	[-0.001,0.141]	8.34, 2.27, 0.052
Egg diameter (centered)	1.566 (0.409)	[0.740, 2.339]	41.60, 3.83, < 0.001
random effects
Female (n = 16) standard deviation	0.089
Batch (n = 22) standard deviation	0.038
Replicate (n = 63) standard deviation	0.037
Residual standard deviation	0.122
Predictors	Response parameter: Ethmoid plate length
	regression coefficient (SE)	95% CI	df, t-value, p-value
fixed effects
Intercept	0.085 (0.002)	[0.081, 0.090]	19.14, 39.76, < 0.001
Treatment (exposed)	-0.002 (0.003)	[-0.008, 0.004]	19.48, -0.58, 0.572
Stage (2)	0.001 (0.003)	[-0.005, 0.007]	18.43, 0.21, 0.835
Larvae length (centered)	0.012 (0.004)	[0.005, 0.019]	523.79, 3.40, 0.001
random effects
Female (n = 16) standard deviation	0.000
Batch (n = 22) standard deviation	0.006
Replicate (n = 63) standard deviation	0.002
Residual standard deviation	0.011
Predictors	Response parameter: Jaw length
	regression coefficient (SE)	95% CI	df, t-value, p-value
fixed effects
Intercept	0.299 (0.007)	[0.284, 0.314]	19.10,42.24, < 0.001
Treatment (exposed)	-0.005 (0.010)	[-0.025,0.016]	19.29, -0.48, 0.640
Stage (2)	0.026 (0.009)	[0.006, 0.045]	18.63, 2.75, 0.013
Larvae length (centered)	0.032 (0.009)	[0.014, 0.050]	578.39, 3.43, 0.001
random effects
Female (n = 16) standard deviation	0.000
Batch (n = 22) standard deviation	0.020
Replicate (n = 63) standard deviation	0.009
Residual standard deviation	0.028
Predictors	Response parameter: Eye area
	regression coefficient (SE)	95% CI	df, t-value, p-value
fixed effects
Intercept	0.062 (0.001)	[0.060,0.065]	15.40,55.27, < 0.001
Treatment (exposed)	-0.002 (0.002)	[-0.005, 0.001]	14.57, -1.22, 0.241
Stage (2)	0.004 (0.001)	[0.000, 0.007]	14.47, 2.47, 0.027
Larvae length (centered)	0.006 (0.001)	[0.004, 0.008]	583.26, 5.06, < 0.001
random effects
Female (n = 16) standard deviation	0.001
Batch (n = 22) standard deviation	0.003
Replicate (n = 63) standard deviation	0.001
Residual standard deviation	0.004
Predictors	Response parameter: log(Yolk)
	regression coefficient (SE)	95% CI	df, t-value, p-value
fixed effects
Intercept	-0.842 (0.062)	[-0.971, -0.713]	19.21, -13.63, < 0.001
Treatment (exposed)	-0.084 (0.084)	[-0.260, 0.092]	19.25, -0.99, 0.333
Stage (2)	-0.506 (0.082)	[-0.678, 0.334]	19.03, -6.16, < 0.001
Larvae length (centered)	-0.001 (0.048)	[-0.095, 0.093]	573.10, -0.02, 0.981
random effects
Female (n = 16) standard deviation	0.000
Batch (n = 22) standard deviation	0.180
Replicate (n = 63) standard deviation	0.083
Residual standard deviation	0.139
Predictors	Response parameter: Prevalence axial malformation
	regression coefficient (SE)	95% CI	z-value, p-value
fixed effects
Intercept	-2.865 (0.155)	[-3.170, -2.561]	-18.47, < 0.001
Treatment (exposed)	0.166 (0.251)	[-0.326, 0.659]	0.51, 0.507
Zero-inflated model	-1.099 (0.320)	[-1.726, -0.471]	-3.43, 0.001
random effects
Female (n = 13) standard deviation	0.000
Batch (n = 19) standard deviation	0.224
Dispersion parameter for beta family	34.8

## Sheet: Sperm
Predictors	Response parameter: Motile sperm
	regression coefficient (SE)	95% CI	z-value, p-value
fixed effects
Intercept	0.054 (0.178)	[-0.295, 0.403]	0.302, 0.763
Treatment (exposed)	0.170 (0.197)	[-0.216, 0.556]	0.863, 0.388
Date	0.008 (0.004)	[0.001, 0.015]	2.143, 0.032
random effects
Male (n = 15) standard deviation	0.339
Dispersion parameter for beta family	20.1
Predictors	Response parameter: Progressing sperm
	regression coefficient (SE)	95% CI	z-value, p-value
fixed effects
Intercept	-1.245 (0.188)	[-1.613, -0.878]	-6.639, < 0.001
Treatment (exposed)	0.201 (0.236)	[-0.261, 0.662]	0.851, 0.395
Date	0.009 (0.003)	[0.003, 0.015]	2.838, 0.005
random effects
Male (n = 15) standard deviation	0.425
Dispersion parameter for beta family	30.5
Predictors	Response parameter: VCL
	regression coefficient (SE)	95% CI	df, t-value, p-value
fixed effects
Intercept	43.425 (2.976)	[37.397, 49.452]	37.311, 14.593, < 0.001
Treatment (exposed)	8.765 (4.704)	[-0.828, 18.358]	38.202, 1.849, 0.072
Date	0.252 (0.054)	[0.145, 0.360]	107.121, 4.652, < 0.001
Treatment (exposed):Date	-0.180 (0.087)	[-0.352, -0.009]	107.204, -2.083, 0.040
random effects
Male (n = 15) standard deviation	6.492
Residual standard deviation	5.231
Predictors	Response parameter: LIN
	regression coefficient (SE)	95% CI	z-value, p-value
fixed effects
Intercept	-0.569 (0.102)	[-0.769, -0.369]	-5.576, < 0.001
Treatment (exposed)	0.420 (0.162)	[0.102, 0.737]	2.590, 0.010
Date	0.013 (0.002)	[0.009, 0.016]	7.067, < 0.001
Treatment (exposed):Date	-0.008 (0.003)	[-0.013, -0.002]	-2.643, 0.008
random effects
Male (n = 15) standard deviation	0.228
Dispersion parameter for beta family	135
Predictors	Response parameter: Spermatocrit
	regression coefficient (SE)	95% CI	z-value, p-value
fixed effects
Intercept	-0.463 (0.240)	[-0.934, 0.008]	-1.927, 0.054
Treatment (exposed)	-0543 (0.355)	[-1.239, 0.153]	-1.528, 0.127
Date	-0.016 (0.005)	[-0.027, -0.006]	-3.145, 0.002
Treatment (exposed):Date	0.024 (0.007)	[0.009, 0.039]	3.207, 0.001
random effects
Male (n = 15) standard deviation	0.292
Dispersion parameter for beta family	54.9
